# Supplementary material for: Plasma Treatment for Cellulose in Tobacco Paper-Base: The Improvement of Surface Hydrophilicity and Mechanical Property
Source: Materials (Basel). 2022 Jan 6;15(2):418. doi: 10.3390/ma15020418 (PMC8777695; doi:10.3390/ma15020418)
Supplement: Supplementary file 1 [file materials-15-00418-s001.zip]

Archive with 7 entries (7 files):
- Movie S2.mp4
- Movie S3.mp4
- Movie S4.mp4
- Movie S5.mp4
- Movie S6.mp4
- Movie S7.mp4
- Movie S1.mp4
